# Supplementary material for: A Partial Correlation Screening Approach for Controlling the False Positive Rate in Sparse Gaussian Graphical Models
Source: Sci Rep. 2019 Nov 28;9:17759. doi: 10.1038/s41598-019-53795-x (PMC6882820; doi:10.1038/s41598-019-53795-x)
Supplement: Supplementary file 1 — Covariance matrix for Psychopathological Symptoms Data [file 41598_2019_53795_MOESM1_ESM.csv]

	Somatic_concern	Anxiety	Depression	Guilt	Hostility	Suspiciousness	Unusual_thought_content	Grandiosity	Hallucinations	Disorientation	Conceptual_disorganization	Excitement	Elevated_mood	Tension	Mannerisms_posturing	Uncooperativeness	Motor_retardation	Suicidality	Self_neglect	Bizarre_behaviour	Motor_hyperactivity	Distractibility	Emotional_withdrawal	Blunted_affect
Somatic_concern	1	0.406187316	0.340614217	0.246120833	0.296602605	0.363062003	0.417631725	0.1224398	0.128961901	0.057676525	0.256579158	0.215467927	0.140347933	0.308821048	0.108915537	0.214696267	0.129788121	0.147337993	0.091305738	0.21712835	0.319212928	0.098790624	0.342984953	0.195505279
Anxiety	0.406187316	1.244268902	0.613017692	0.434553519	0.139289701	0.378308304	0.497789544	0.153632184	0.281725838	0.015382472	0.253066341	0.200960872	0.176132934	0.283865226	0.032901735	0.152969221	-0.012222163	0.343621812	0.119431354	0.13007027	0.179335712	0.183314525	0.299193211	0.294558238
Depression	0.340614217	0.613017692	1.117049431	0.562771072	0.181116721	0.325698997	0.448620132	0.069932137	0.143218402	0.05911812	0.173796036	0.044049397	0.274022242	0.262225372	0.018123345	0.152721694	0.087405623	0.390084243	0.131448686	0.136337206	0.117228835	0.100623079	0.361623598	0.464837186
Guilt	0.246120833	0.434553519	0.562771072	0.936962105	0.173548657	0.223429395	0.361076913	0.129198461	0.048917336	0.0273751	0.184155873	0.09886809	0.083623278	0.195860221	0.023196844	0.118401645	-0.037489694	0.344849145	0.111746629	0.188378267	0.112380535	0.090868934	0.249075968	0.170710184
Hostility	0.296602605	0.139289701	0.181116721	0.173548657	0.951389231	0.260901859	0.28433719	0.277160878	0.247254079	0.040663995	0.208887617	0.265898866	0.078541623	0.204991433	0.100504373	0.285901419	0.082430517	0.082932436	0.078184337	0.219227724	0.296608764	0.165069964	0.196447005	0.220960429
Suspiciousness	0.363062003	0.378308304	0.325698997	0.223429395	0.260901859	1.045235988	0.657250848	0.301528133	0.349825533	0.109854478	0.320953522	0.335937737	0.186863358	0.367998805	0.039515914	0.225489851	0.102731162	0.176767715	0.172441757	0.184138217	0.235030501	0.22879219	0.239363595	0.289222656
Unusual_thought_content	0.417631725	0.497789544	0.448620132	0.361076913	0.28433719	0.657250848	1.053339762	0.425855216	0.407406563	0.174066549	0.406058979	0.270807158	0.249755175	0.281124193	0.042613102	0.288440361	0.094483926	0.27619207	0.269601964	0.277284419	0.2595559	0.199529337	0.382865579	0.339593579
Grandiosity	0.1224398	0.153632184	0.069932137	0.129198461	0.277160878	0.301528133	0.425855216	0.795407204	0.096998142	0.057283812	0.224263181	0.16896562	0.068319282	0.154272216	0.022611671	0.153245575	0.057486176	0.081533825	0.075946581	0.253020254	0.045111051	0.172155139	0.116098433	0.027511852
Hallucinations	0.128961901	0.281725838	0.143218402	0.048917336	0.247254079	0.349825533	0.407406563	0.096998142	0.866603472	0.186454108	0.138049946	0.081234741	0.139096041	0.149765693	0.032578406	0.125247641	0.017079312	0.094223693	0.12975025	0.081614359	0.159970537	0.067141419	0.129205961	0.21917088
Disorientation	0.057676525	0.015382472	0.05911812	0.0273751	0.040663995	0.109854478	0.174066549	0.057283812	0.186454108	0.425468053	0.070100976	0.003004766	0.146544536	0.105987673	0.045195584	0.117412684	0.092296846	0.063723712	0.185789757	0.074508498	0.06499852	0.141864516	0.223465062	0.180680026
Conceptual_disorganization	0.256579158	0.253066341	0.173796036	0.184155873	0.208887617	0.320953522	0.406058979	0.224263181	0.138049946	0.070100976	0.792139803	0.307660342	0.241860364	0.201108977	0.037307239	0.178661356	0.148960996	0.08727994	0.114403921	0.188901097	0.238837625	0.297295566	0.12812926	0.180190757
Excitement	0.215467927	0.200960872	0.044049397	0.09886809	0.265898866	0.335937737	0.270807158	0.16896562	0.081234741	0.003004766	0.307660342	0.71599874	-0.121659978	0.310666359	0.124441832	0.139191194	-0.008616143	0.073683427	0.046478903	0.118807196	0.357013147	0.28650183	-0.001884412	0.085253853
Elevated_mood	0.140347933	0.176132934	0.274022242	0.083623278	0.078541623	0.186863358	0.249755175	0.068319282	0.139096041	0.146544536	0.241860364	-0.121659978	1.155786985	0.068825066	0.006247112	0.02568746	0.355646663	0.102026282	0.301314013	0.13342019	-0.122755285	0.060267368	0.328409942	0.397099139
Tension	0.308821048	0.283865226	0.262225372	0.195860221	0.204991433	0.367998805	0.281124193	0.154272216	0.149765693	0.105987673	0.201108977	0.310666359	0.068825066	1.009902706	0.043386343	0.232130725	0.059420566	0.078325001	0.042107182	0.126133233	0.290290009	0.410173149	0.234282371	0.216648685
Mannerisms_posturing	0.108915537	0.032901735	0.018123345	0.023196844	0.100504373	0.039515914	0.042613102	0.022611671	0.032578406	0.045195584	0.037307239	0.124441832	0.006247112	0.043386343	0.233169789	0.01702056	0.05788906	-0.021009113	0.074176354	0.125142421	0.138647016	0.075476264	0.056474825	0.034172585
Uncooperativeness	0.214696267	0.152969221	0.152721694	0.118401645	0.285901419	0.225489851	0.288440361	0.153245575	0.125247641	0.117412684	0.178661356	0.139191194	0.02568746	0.232130725	0.01702056	0.506981795	0.085539412	0.083164072	0.056830597	0.161978308	0.208383645	0.196696419	0.219459903	0.196556737
Motor_retardation	0.129788121	-0.012222163	0.087405623	-0.037489694	0.082430517	0.102731162	0.094483926	0.057486176	0.017079312	0.092296846	0.148960996	-0.008616143	0.355646663	0.059420566	0.05788906	0.085539412	0.70150766	0.001190746	0.036068949	0.043025363	0.016189515	0.095442666	0.198744583	0.20570751
Suicidality	0.147337993	0.343621812	0.390084243	0.344849145	0.082932436	0.176767715	0.27619207	0.081533825	0.094223693	0.063723712	0.08727994	0.073683427	0.102026282	0.078325001	-0.021009113	0.083164072	0.001190746	0.582135161	0.135378612	0.091782479	0.028045256	0.071367299	0.233406565	0.22363711
Self_neglect	0.091305738	0.119431354	0.131448686	0.111746629	0.078184337	0.172441757	0.269601964	0.075946581	0.12975025	0.185789757	0.114403921	0.046478903	0.301314013	0.042107182	0.074176354	0.056830597	0.036068949	0.135378612	0.794329337	0.127895941	0.109361549	0.103765871	0.199524099	0.218663259
Bizarre_behaviour	0.21712835	0.13007027	0.136337206	0.188378267	0.219227724	0.184138217	0.277284419	0.253020254	0.081614359	0.074508498	0.188901097	0.118807196	0.13342019	0.126133233	0.125142421	0.161978308	0.043025363	0.091782479	0.127895941	0.50569781	0.094969272	0.120929209	0.159972922	0.133532514
Motor_hyperactivity	0.319212928	0.179335712	0.117228835	0.112380535	0.296608764	0.235030501	0.2595559	0.045111051	0.159970537	0.06499852	0.238837625	0.357013147	-0.122755285	0.290290009	0.138647016	0.208383645	0.016189515	0.028045256	0.109361549	0.094969272	0.619413067	0.259208853	0.089267648	0.143069745
Distractibility	0.098790624	0.183314525	0.100623079	0.090868934	0.165069964	0.22879219	0.199529337	0.172155139	0.067141419	0.141864516	0.297295566	0.28650183	0.060267368	0.410173149	0.075476264	0.196696419	0.095442666	0.071367299	0.103765871	0.120929209	0.259208853	0.921248376	0.191748405	0.13337491
Emotional_withdrawal	0.342984953	0.299193211	0.361623598	0.249075968	0.196447005	0.239363595	0.382865579	0.116098433	0.129205961	0.223465062	0.12812926	-0.001884412	0.328409942	0.234282371	0.056474825	0.219459903	0.198744583	0.233406565	0.199524099	0.159972922	0.089267648	0.191748405	0.948092117	0.515383679
Blunted_affect	0.195505279	0.294558238	0.464837186	0.170710184	0.220960429	0.289222656	0.339593579	0.027511852	0.21917088	0.180680026	0.180190757	0.085253853	0.397099139	0.216648685	0.034172585	0.196556737	0.20570751	0.22363711	0.218663259	0.133532514	0.143069745	0.13337491	0.515383679	0.913948293
